# Supplementary material for: Differences in Muscle Lipogenic Gene Expression, Carcass Traits and Fat Deposition among Three Iberian Pig Strains Finished in Two Different Feeding Systems
Source: Animals (Basel). 2023 Mar 23;13(7):1138. doi: 10.3390/ani13071138 (PMC10092979; doi:10.3390/ani13071138)
Supplement: Supplementary file 1 [file animals-13-01138-s001.zip]

Archive with 1 entries (1 files):
- animals-2282748-supplementary.pdf
